# Supplementary material for: The Risk of Breast Cancer According to Mutation Type and Position in Carriers of a Pathogenic Variant in BRCA1
Source: Curr Oncol. 2025 Dec 15;32(12):705. doi: 10.3390/curroncol32120705 (PMC12731516; doi:10.3390/curroncol32120705)
Supplement: Supplementary file 1 [file curroncol-32-00705-s001.zip]

Archive with 1 entries (1 files):
- curroncol-3967955-supplementary.pdf
